# Supplementary material for: A Novel Strategy for Regulating mRNA’s Degradation via Interfering the AUF1’s Binding to mRNA
Source: Molecules. 2022 May 16;27(10):3182. doi: 10.3390/molecules27103182 (PMC9143527; doi:10.3390/molecules27103182)
Supplement: Supplementary file 1 [file molecules-27-03182-s001.zip]

Archive with 1 entries (1 files):
- molecules-1706317-supplementary.pdf
